# Supplementary material for: Stereotactic Body Radiation Therapy versus Surgical Resection for Stage I/II Hepatocellular Carcinoma
Source: Cancers (Basel). 2023 Apr 17;15(8):2330. doi: 10.3390/cancers15082330 (PMC10136632; doi:10.3390/cancers15082330)
Supplement: Supplementary file 1 [file cancers-15-02330-s001.zip]

Archive with 1 entries (1 files):
- cancers-2254104-supplementary.pdf
